# Supplementary material for: Evaluation of Right Ventricular Function in Patients with Propionic Acidemia—A Cross-Sectional Study
Source: Children (Basel). 2023 Jan 5;10(1):113. doi: 10.3390/children10010113 (PMC9856918; doi:10.3390/children10010113)
Supplement: Supplementary file 1 [file children-10-00113-s001.zip]

Archive with 3 entries (3 files):
- Table S1.docx.pdf
- Table S2.docx.pdf
- Table S3.docx.pdf
